# Supplementary material for: Flexible Receiver Antenna Prepared Based on Conformal Printing and Its Wearable System
Source: Sensors (Basel). 2025 Jul 18;25(14):4488. doi: 10.3390/s25144488 (PMC12300397; doi:10.3390/s25144488)
Supplement: Supplementary file 1 [file sensors-25-04488-s001.zip]

Archive with 4 entries (4 files):
- Figure S1 Electrical wiring diagram.png
- Figure S2 Electrical wiring diagram.png
- Video S1 Print preparation process.mp4
- Video S2 Introductory demonstration of the entire device.mp4
